# Supplementary material for: Protective efficacy of a Zika purified inactivated virus vaccine candidate during pregnancy in marmosets
Source: NPJ Vaccines. 2024 Feb 17;9:35. doi: 10.1038/s41541-024-00824-0 (PMC10874403; doi:10.1038/s41541-024-00824-0)
Supplement: Supplementary file 2 — dataset 1 [file 41541_2024_824_MOESM2_ESM.xlsx]

## Sheet: Fig 1
ZIKV RNA copy no./gram tissue
Fig. 1b	Placenta		Fig. 1c	Fetal Head		Fig. 1d	Fetal body		Fig. 1e	Viral RNA in serum samples
Sham	ZPIV		Sham	ZPIV		Sham	ZPIV
28400000	Not detected		6740000	Not detected		750000	Not detected			Sham		ZPIV
573000	Not detected		383000	Not detected		157000	Not detected		Day PI	Sham1	Sham2	37984	37061	39308	38967
	47992		434	Not detected		448	Not detected		-5	1	1	1	1	1	1
	1141		266000	Not detected		185000	Not detected		2	11100000	3910000	217000	1	168000	493000
			48900	Not detected		573000	Not detected		9	9340	1	1	1	1	6090
				Not detected			Not detected		14	1770	1	1	1	1	1
				Not detected			Not detected
				Not detected			217		Fig. 1f	Viral RNA in Urine samples
				Not detected			3409
				3990			Not detected		Day PI	Sham1	Sham2	37984	37061	39308	38967
				381			Not detected		-1	1	1	1	1	1	1
				439			Not detected		1	1	1	1	1	1	1
All samples were tested in duplicates and the result present the mean of the duplicate.									3	1	1	1	1	135	0
For statistical analysis, the samples with no detectable RNA were assigned the value of '1'.									7	75300	1320	1	1	5020	10900
Then, then the data were log transformed for statistical anlysis									10	1	1	1	1	309	1060
									14	43500	4000	1	1	1	1
Placenta			Fetal head			Fetal Body
Mann Whitney test			Mann Whitney test			Mann Whitney test
Exact or approximate P value?	Exact		P value	0.0006		P value	0.0003
P value summary	ns		Exact or approximate P value?	Exact		Exact or approximate P value?	Exact
Significantly different (P < 0.05)?	No		P value summary	***		P value summary	***
One- or two-tailed P value?	Two-tailed		Significantly different (P < 0.05)?	Yes		Significantly different (P < 0.05)?	Yes
Sum of ranks in column A,B	11 , 10		One- or two-tailed P value?	Two-tailed		One- or two-tailed P value?	Two-tailed
Mann-Whitney U	0		Sum of ranks in column A,B	73 , 80		Sum of ranks in column A,B	74 , 79
			Mann-Whitney U	2		Mann-Whitney U	1
Difference between medians
Median of column A	6.606, n=2		Difference between medians			Difference between medians
Median of column B	1.529, n=4		Median of column A	5.425, n=5		Median of column A	5.267, n=5
Difference: Actual	-5.077		Median of column B	0.000, n=12		Median of column B	0.000, n=12
Difference: Hodges-Lehmann	-5.077		Difference: Actual	-5.425		Difference: Actual	-5.267
			Difference: Hodges-Lehmann	-4.689		Difference: Hodges-Lehmann	-5.232
