# Supplementary material for: Protective efficacy of a Zika purified inactivated virus vaccine candidate during pregnancy in marmosets
Source: NPJ Vaccines. 2024 Feb 17;9:35. doi: 10.1038/s41541-024-00824-0 (PMC10874403; doi:10.1038/s41541-024-00824-0)
Supplement: Supplementary file 3 — dataset 2 [file 41541_2024_824_MOESM3_ESM.xlsx]

## Sheet: Fig 4
Fig.4
Fig. 4a	Percent fibrin deposition in the placenta (circle)
ZVC1	ZVC2	ZPIV1	ZPIV2	ZPIV3	ZPIV4	VFC
27.48	14.37	4.76	3.57	3.74	7.59	3.62
33.5	14.05	5.88	2.38	6.25	4.35	2.96
43.33	10.85	9.77	2.33	3.85	14.96	2.22
20.18	11.98	4.34	2.68	2.7	8.16
	14.1	11.35	5.01	8.12	16.72
				7.42	6.26
				3.55	16.97
				4.74	8.09
Fig. 4a	Inflammation score in the placenta (line)
ZVC1	ZVC2	ZPIV1	ZPIV2	ZPIV3	ZPIV4	VFC
1	6	1	1	2	1	1
1	6	1	1	2	1	2
5	6	2	1	2	2	1
1	6	4	1	1	2
	6	2	1	1	2
		2		1	2
				1	1
				1	1
Fig. 4b	Inflammation on the maternal side of the placenta
ZVC1	ZVC2	ZPIV1	ZPIV2	ZPIV3	ZPIV4	VFC
0	3	0	0	0	0	0
0	3	1	0	0	1	0
2	3	2	1	0	1	0
0	3	1	0	2	0
	5	1	1	1	0
		1		0	1
				0	1
				0	0
Fig. 4c	Inflammation on the fetal side of the placenta
ZVC1	ZVC2	ZPIV1	ZPIV2	ZPIV3	ZPIV4	VFC
1	3	1	1	1	1	1
1	3	1	1	1	1	2
3	3	2	1	2	1	1
1	3	1	1	2	2
	4	1	1	2	2
		1		1	1
				1	1
				1	1
